# Supplementary material for: Peripheral TNFα elevations in abstinent alcoholics are associated with hepatitis C infection
Source: PLoS One. 2018 Feb 6;13(2):e0191586. doi: 10.1371/journal.pone.0191586 (PMC5800541; doi:10.1371/journal.pone.0191586)
Supplement: S1 Table — (XLSX) [file pone.0191586.s001.xlsx]

## Sheet: TS1 - cytokine pg per ml
		S1 Table. Cytokine levels (pg/mL) in the 4 study groups: median, 25%, and 75% quartiles
		cytokine	Control (n=54)			AUD (n=81)			HIV (n=44)			HIV + AUD (n=44)
			median	25% quartile	75% quartile	median	25% quartile	75% quartile	median	25% quartile	75% quartile	median	25% quartile	75% quartile
		CD40L	15.7	9.5	115	65.5	10.7	156.4	36.7	10.5	348.4	13.6	8.4	191.7
		EGF	3.2	0.64	9.6	2.2	0.64	6.1	2	0.64	7.4	1.5	0.64	3.2
		EOTAXIN	27.4	18.5	36.8	23.2	13.6	45.2	40.2	20.5	88.5	35.7	19.5	57
		FGFB	14.1	0.64	34.6	13.6	3.2	32.1	3.2	0.64	36.9	3.2	0.64	17
		FLT3L	0.6	0.07	3.1	0.67	0.54	0.67	0.67	0.64	3.1	0.64	0.16	2.7
		Fractaline	12.5	0.64	50.7	24.2	9.8	44.7	13.4	0.64	89.3	12.3	0.64	48.3
		GCSF	9.1	0.64	35.7	9.7	0.64	26.6	5.7	0.28	34	7.9	0.31	39
		GMCSF	0.5	0.13	4.2	1.9	0.29	4.3	0.9	0.15	2.8	0.34	0.13	3.5
		GRO	156.2	51.8	348.6	200.7	97.1	408.4	204.5	55.2	379	281.9	98.6	660.9
		IFNA2	1.9	0.64	9.7	4.4	0.7	12	2.2	0.64	14.1	3.2	0.64	15.4
		IFNG	9.6	3.2	24.6	2.7	1	6.7	2.1	0.93	9	3.4	1	7.9
		IL1A	0.64	0.61	3.9	0.6	0.6	3.2	0.63	0.6	3.2	0.64	0.6	3.2
		IL1B	0.12	0.04	1.2	0.29	0.09	0.78	0.12	0.05	0.94	0.1	0.04	0.28
		IL1RA	3.1	0.52	15.45	7	1.7	15.4	5	0.67	22.6	3.2	0.52	15.4
		IL2	0.15	0.06	2.4	0.12	0.07	0.67	0.12	0.06	2.3	0.15	0.06	1.5
		IL3	0.63	0.05	0.65	0.07	0.02	0.64	0.35	0.05	2.6	0.38	0.05	0.64
		IL4	0.64	0.41	3.2	0.36	0.33	0.64	0.64	0.36	3.2	0.64	0.33	0.64
		IL5	0.05	0.02	0.77	0.07	0	0.62	0.04	0	0.46	0.04	0.03	0.57
		IL6	0.08	0.04	1.2	0.18	0.04	1.2	0.18	0.02	1.2	0.04	0.02	1.2
		IL7	0.64	0.52	1.6	0.52	0.27	1.4	0.64	0.28	0.72	0.64	0.52	0.89
		IL8	1.6	0.5	4.4	1.3	0.44	4.1	2	0.7	7.7	2.9	0.81	5.2
		IL9	0.18	0.02	0.45	0.09	0.04	0.45	0.18	0.04	0.45	0.05	0.03	0.38
		IL10	0.15	0.07	0.34	0.15	0.08	0.34	0.15	0.04	0.34	0.15	0.03	0.34
		IL12P40	0.64	0.59	1.4	0.79	0.64	1.4	0.72	0.59	1.2	0.64	0.59	1.2
		IL12P70	1.4	0.06	4.4	1.23	0.41	4.8	0.7	0.06	3.5	0.93	0.06	2.5
		IL13	0.35	0.33	0.9	0.33	0.15	0.9	0.35	0.15	0.9	0.33	0.22	0.9
		IL15	0.12	0.07	0.98	0.1	0.05	0.38	0.12	0.07	0.78	0.11	0.07	0.91
		IL17	1.3	0.14	4.2	0.56	0.09	2.5	0.58	0.1	3	0.18	0.06	1.3
		IP10	156.1	88.4	254.2	180.8	92.3	387.5	293	143.5	874.6	415.7	216.4	1084.1
		MCP1	89.6	56.1	157.2	93.5	60.1	164.3	137.3	67.4	308.6	138.6	95.2	239.5
		MCP3	1.4	0.64	8.6	1.9	0.64	3.5	1.7	0.64	3.2	1.2	0.64	3.2
		MDC	257.6	196.2	483.1	329.7	212.1	580.5	371	183.3	1111.9	378.9	222.7	831.6
		MIP1A	1.4	0.22	2.8	0.56	0.14	2.2	1.3	0.23	2.3	1.4	0.22	2.4
		MIP1B	12.4	5.5	31	12.2	6.9	21.4	15.2	4.5	39.5	15.8	6.4	37.4
		PDGFAA	171.9	67	358.4	219.6	86.8	471.4	163.1	50.7	474.9	235.7	117.5	447.7
		PDGFBB	241.6	68.9	901.9	491.6	121.1	1340.6	298.2	123.8	971.4	382.5	203.3	961
		RANTES	2207.1	991.2	4005	1924.3	615.6	5101.6	2198.4	1136.3	6844.3	2501.5	1255.1	5310.8
		TGFA	0.18	0.02	0.19	0.18	0.06	0.19	0.18	0.06	0.19	0.18	0.03	0.19
		TNFA	2.2	1.7	3.7	2.2	1.5	4.9	4.7	2.5	11.6	3.7	1.8	10.6
		TNFB	0.36	0.12	1.1	0.36	0.07	0.93	0.36	0.08	0.93	0.36	0.12	0.93
		VEGF	43.4	3.2	116.2	42.6	8.8	79.5	11.1	0.64	92	11.7	0.86	73.7
