# Supplementary material for: Peripheral TNFα elevations in abstinent alcoholics are associated with hepatitis C infection
Source: PLoS One. 2018 Feb 6;13(2):e0191586. doi: 10.1371/journal.pone.0191586 (PMC5800541; doi:10.1371/journal.pone.0191586)
Supplement: S2 Table — (XLSX) [file pone.0191586.s002.xlsx]

## Sheet: TS2- cytokine corrMFI - 4 group
			S2 Table. Corrected cytokine levels* in the 4 study groups: mean±SD and ANOVA results
			cytokine	correction factor	Control (n=54)	AUD (n=81)	HIV (n=44)	HIV + AUD (n=44)	ANOVA
									F Ratio	p value
			CD40L	Kit	-0.05±0.14	0.01±0.55	-0.02+0.56	-0.08±0.14	0.5355	0.6584
			EGF	Kit	0.005±0.22	-0.06±0.21	-0.03±0.27	-0.09±0.13	1.8934	0.1316
			EOTAXIN	Kit / Age / Sex	-0.07±0.62	-0.10±1.01	0.36±1.43	0.08±1.04	2.0843	0.1032
			FGFB	Kit / Age	0.24±1.37	0.02±0.64	0.06±0.96	-0.13±0.96	1.3105	0.2719
			FLT3L	Kit / SES / Ethnicity	-0.05±0.40	-0.11±0.38	-0.02±0.50	-0.10±0.30	0.535	0.6587
			Fractaline	Kit / SES	0.06±0.58	0.02±0.92	-0.06±0.75	-0.22±0.32	1.4312	0.2346
			GCSF	Kit	0.27±1.23	-0.07±0.60	-0.20±0.65	0.007±1.05	2.6193	0.0518
			GMCSF	Kit / Age	-0.05±0.27	-0.09±0.35	-0.07±0.20	0.005±0.23	1.1703	0.3219
			GRO	Kit / Ethnicity	0.04±0.59	0.13±1.14	-0.16±0.99	-0.17±0.78	1.494	0.2171
			IFNA2	Kit / Sex	-0.04±0.48	0.03±0.58	-0.15±0.29	-0.09±0.29	1.6221	0.1852
			IFNG	Kit / Age / Ethnicity	0.28±1.42	-0.04±0.61	-0.12±0.84	-0.15±0.83	2.2314	0.0855
			IL1A	Kit / SES	0.31±1.59	0.03±0.90	-0.25±0.45	-0.17±0.43	3.0635	0.029
			IL1B	Kit / Ethnicity	0.28±1.43	0.08±0.92	-0.31±0.33	-0.19±0.37	4.1633	0.007
			IL1RA	Kit	-0.01±0.29	-0.04±0.48	0.01±0.64	-0.09±0.34	0.3886	0.7613
			IL2	Kit / Ethnicity	0.31±1.49	0.04±0.92	-0.27±0.47	-0.16±0.54	3.3282	0.0205
			IL3	Kit / Ethnicity	0.28±1.49	0.07±1.04	-0.26±0.42	-0.12±0.32	2.7902	0.0414
			IL4	Kit / Age / Ethnicity	0.04±0.74	-0.11±0.35	-0.07±0.27	-0.05±0.32	1.1419	0.3331
			IL5	Kit / Age / SES	-0.07±0.54	-0.004±0.45	-0.09±0.53	-0.09±0.27	0.4906	0.6892
			IL6	Kit / Ethnicity	0.20±1.28	-0.07±0.65	-0.07±0.93	-0.15±0.65	1.4808	0.2206
			IL7	Kit	0.25±1.24	0.04±0.91	-0.19±0.71	-0.04±0.96	1.7594	0.1559
			IL8	Kit	0.11±1.14	-0.10±0.78	0.08±1.11	0.09±1.13	0.6649	0.5744
			IL9	Kit / Ethnicity	0.29±1.36	0.007±0.81	-0.30±0.32	-0.15±0.37	4.3307	0.006
			IL10	Kit / Sex / Ethnicity	0.24±1.43	-0.07±0.69	-0.18±0.59	-0.08±0.39	2.2217	0.0865
			IL12P40	Kit / Ethnicity	0.28±1.48	0.03±0.90	-0.26±0.40	-0.17±0.42	3.2633	0.0223
			IL12P70	Kit / Age / Ethnicity	-0.008±0.66	0.001±0.56	-0.09±0.36	-0.02±0.59	0.3001	0.8253
			IL13	Kit / Ethnicity	0.08±0.68	-0.07±0.48	-0.18±0.29	-0.11±0.21	2.7342	0.0446
			IL15	Kit / Sex	0.25±1.36	0.04±0.92	-0.24±0.38	-0.20±0.40	3.092	0.0279
			IL17	Kit / Age / Ethnicity	0.24±1.64	-0.02±0.77	0.04±1.23	-0.14±0.51	1.0535	0.3698
			IP10	Kit / Age / Ethnicity	-0.25±0.41	-0.19±0.60	0.19±1.10	0.68±1.57	10.2935	<.0001
			MCP1	Kit / Age / Ethnicity	-0.12±0.93	-0.06±0.80	0.13±1.12	0.17±1.17	1.0057	0.3911
			MCP3	Kit	0.22±1.16	-0.12±0.28	-0.15±0.30	-0.10±0.44	3.86	0.01
			MDC	Kit / Sex / SES / Ethnicity	-0.01±0.98	0.10±0.92	0.05±1.14	0.04±1.14	0.1415	0.935
			MIP1A	Kit	-0.03±0.10	-0.06±0.18	-0.04+0.10	0.01±0.29	1.3728	0.252
			MIP1B	Kit	0.0006±0.19	-0.06±0.13	-0.04±0.14	-0.01±0.26	1.3522	0.2584
			PDGFAA	Kit / SES	0.008±0.74	0.13±1.02	-0.06±1.23	-0.12±0.65	0.8221	0.4829
			PDGFBB	Kit	-0.06±0.51	0.06±0.59	-0.08±0.55	-0.06±0.41	0.9848	0.4008
			RANTES	Kit / Age / Sex / Ethnicity	0.02±1.03	-0.007±1.05	0.01±0.91	-0.03±0.86	0.0224	0.9955
			TGFA	Kit / SES	0.04±0.33	-0.12±0.44	-0.06±0.42	-0.06±0.37	1.825	0.1435
			TNFA	Kit	-0.26±0.35	-0.12±0.41	0.30±0.75	0.15±0.62	11.7648	<.0001
			TNFB	Kit / Sex	0.18±0.96	-0.07±0.75	-0.09±0.82	-0.15±0.28	1.8927	0.1317
			VEGF	Kit	0.09±0.89	-0.01±0.47	-0.12±0.52	-0.17±0.43	1.8481	0.1394
			*average of 2 values for analyte mean fluorescence intensity (MFI) was corrected for kit number (i.e., 1-7) and the additional factor listed here to calculate studentized residuals.
