# Supplementary material for: Peripheral TNFα elevations in abstinent alcoholics are associated with hepatitis C infection
Source: PLoS One. 2018 Feb 6;13(2):e0191586. doi: 10.1371/journal.pone.0191586 (PMC5800541; doi:10.1371/journal.pone.0191586)
Supplement: S3 Table — (XLSX) [file pone.0191586.s003.xlsx]

## Sheet: TS3 - cytokines corMFI - 2 grou
			S3 Table. Two-group t-test comparisons of corrected cytokine levels
			cytokine	Con. vs. AUD		Con. vs. HIV		Con. vs. HIV+AUD		AUD vs. HIV		AUD vs. HIV+AUD		HIV vs. HIV+AUD
				t Ratio	p value	t Ratio	p value	t Ratio	p value	t Ratio	p value	t Ratio	p value	t Ratio	p value
			CD40L	n.s.		n.s.		n.s.		n.s.		n.s.		n.s.
			EGF	n.s.		n.s.		-2.73	0.008	n.s.		n.s.		n.s.
			EOTAXIN	n.s.		n.s.		n.s.		n.s.		n.s.		n.s.
			FGFB	n.s.		n.s.		n.s.		n.s.		n.s.		n.s.
			FLT3L	n.s.		n.s.		n.s.		n.s.		n.s.		n.s.
			Fractaline	n.s.		n.s.		-3.01	0.004	n.s.		-2.1	0.04	n.s.
			GCSF	n.s.		-2.32	0.02	n.s.		n.s.		n.s.		n.s.
			GMCSF	n.s.		n.s.		n.s.		n.s.		n.s.		n.s.
			GRO	n.s.		n.s.		n.s.		n.s.		n.s.		n.s.
			IFNA2	n.s.		n.s.		n.s.		-2.28	0.02	n.s.		n.s.
			IFNG	n.s.		n.s.		n.s.		n.s.		n.s.		n.s.
			IL1A	n.s.		-2.23	0.03	-2.1	0.04	-2.29	0.02	n.s.		n.s.
			IL1B	n.s.		-2.7	0.008	-2.34	0.02	-3.4	0.0009	-2.28	0.02	n.s.
			IL1RA	n.s.		n.s.		n.s.		n.s.		n.s.		n.s.
			IL2	n.s.		-2.46	0.02	-2.13	0.04	-2.49	0.01	n.s.		n.s.
			IL3	n.s.		-2.33	0.02	n.s.		-2.55	0.01	n.s.		n.s.
			IL4	n.s.		n.s.		n.s.		n.s.		n.s.		n.s.
			IL5	n.s.		n.s.		n.s.		n.s.		n.s.		n.s.
			IL6	n.s.		n.s.		n.s.		n.s.		n.s.		n.s.
			IL7	n.s.		-2.11	0.04	n.s.		n.s.		n.s.		n.s.
			IL8	n.s.		n.s.		n.s.		n.s.		n.s.		n.s.
			IL9	n.s.		-2.83	0.006	-2.29	0.03	-3.01	0.003	n.s.		2.05	0.04
			IL10	n.s.		n.s.		n.s.		n.s.		n.s.		n.s.
			IL12P40	n.s.		-2.37	0.02	-2.15	0.04	-2.52	0.01	n.s.		n.s.
			IL12P70	n.s.		n.s.		n.s.		n.s.		n.s.		n.s.
			IL13	n.s.		-2.34	0.02	n.s.		n.s.		n.s.		n.s.
			IL15	n.s.		-2.29	0.02	-2.27	0.03	-2.36	0.02	n.s.		n.s.
			IL17	n.s.		n.s.		n.s.		n.s.		n.s.		n.s.
			IP10	n.s.		2.69	0.009	3.79	0.0004	2.14	0.04	3.54	0.0009	n.s.
			MCP1	n.s.		n.s.		n.s.		n.s.		n.s.		n.s.
			MCP3	n.s.		-2.04	0.04	n.s.		n.s.		n.s.		n.s.
			MDC	n.s.		n.s.		n.s.		n.s.		n.s.		n.s.
			MIP1A	n.s.		n.s.		n.s.		n.s.		n.s.		n.s.
			MIP1B	-2	0.05	n.s.		n.s.		n.s.		n.s.		n.s.
			PDGFAA	n.s.		n.s.		n.s.		n.s.		n.s.		n.s.
			PDGFBB	n.s.		n.s.		n.s.		n.s.		n.s.		n.s.
			RANTES	n.s.		n.s.		n.s.		n.s.		n.s.		n.s.
			TGFA	-2.46	0.02	n.s.		n.s.		n.s.		n.s.		n.s.
			TNFA	2.11	0.04	4.86	<.0001	3.91	0.0002	3.47	0.001	2.62	0.01	n.s.
			TNFB	n.s.		n.s.		-2.38	0.02	n.s.		n.s.		n.s.
			VEGF	n.s.		n.s.		n.s.		n.s.		n.s.		n.s.
